# Supplementary material for: Swelling and Viscoelastic Properties of Cellulose-Based Hydrogels Prepared by Free Radical Polymerization of Dimethylaminoethyl Methacrylate in Cellulose Solution
Source: Gels. 2023 Jan 21;9(2):94. doi: 10.3390/gels9020094 (PMC9956197; doi:10.3390/gels9020094)
Supplement: Supplementary file 1 [file gels-09-00094-s001.zip]

Archive with 1 entries (1 files):
- gels-2098148-supplementary.pdf
